# Supplementary material for: Sport Participation and Academic Performance in Young Elite Athletes
Source: Int J Environ Res Public Health. 2022 Nov 25;19(23):15651. doi: 10.3390/ijerph192315651 (PMC9737165; doi:10.3390/ijerph192315651)
Supplement: Supplementary file 1 [file ijerph-19-15651-s001.zip]

Archive with 1 entries (1 files):
- ijerph-2012822-supplementary.pdf
